# Supplementary material for: Trojan Horse Thiocyanate: Induction and Control of High Proton Conductivity in CPO-27/MOF-74 Metal–Organic Frameworks by Metal Selection and Solvent-Free Mechanochemical Dosing
Source: ACS Appl Mater Interfaces. 2021 Jun 17;13(25):29820–6. doi: 10.1021/acsami.1c06346 (PMC8289229; doi:10.1021/acsami.1c06346)
Supplement: Supplementary file 1 — am1c06346_si_001.cif [file am1c06346_si_001.cif]

data_MOHGOI_CPO-27_Mg_NCS_fo
_audit_creation_date              2021-01-13
_audit_creation_method            'Materials Studio'
_symmetry_space_group_name_H-M    'P1'
_symmetry_Int_Tables_number       1
_symmetry_cell_setting            triclinic
loop_
_symmetry_equiv_pos_as_xyz
  x,y,z
_cell_length_a                    25.9075
_cell_length_b                    25.9075
_cell_length_c                    6.9166
_cell_angle_alpha                 90.0000
_cell_angle_beta                  90.0000
_cell_angle_gamma                 120.0000
loop_
_atom_site_label
_atom_site_type_symbol
_atom_site_fract_x
_atom_site_fract_y
_atom_site_fract_z
_atom_site_U_iso_or_equiv
_atom_site_adp_type
_atom_site_occupancy
Mg1    Mg    0.04655   0.36643   1.01577   0.00730  Uiso   1.00
O2     O     0.01081   0.41070  -0.11290   0.00960  Uiso   1.00
O3     O    -0.00737   0.36665   0.25260   0.00670  Uiso   1.00
C4     C    -0.00232   0.45030  -0.03022   0.02470  Uiso   1.00
C5     C    -0.02750   0.40128   0.30298   0.02130  Uiso   1.00
C6     C     0.00421   0.49767  -0.14362   0.02480  Uiso   1.00
C7     C    -0.02184   0.44722   0.16587   0.00670  Uiso   1.00
O8     O    -0.05006   0.39635   0.47322   0.00840  Uiso   1.00
H9     H     0.02121   0.50154  -0.29047   0.01750  Uiso   1.00
N10    N     0.22601   0.45739   0.99926   0.00000  Uiso   1.00
Mg11   Mg    0.71336   0.69971   0.34582   0.00730  Uiso   1.00
O12    O     0.67607   0.74266   0.21753   0.00960  Uiso   1.00
O13    O     0.65862   0.69870   0.58219   0.00670  Uiso   1.00
C14    C     0.66350   0.78256   0.30088   0.02470  Uiso   1.00
C15    C     0.63871   0.73341   0.63366   0.02130  Uiso   1.00
C16    C     0.67024   0.83015   0.18818   0.02480  Uiso   1.00
C17    C     0.64468   0.77971   0.49764   0.00670  Uiso   1.00
O18    O     0.61597   0.72819   0.80371   0.00840  Uiso   1.00
H19    H     0.68694   0.83394   0.04092   0.01750  Uiso   1.00
N20    N     0.89408   0.79256   0.33085   0.00000  Uiso   1.00
Mg21   Mg    0.37993   0.03313   0.67872   0.00730  Uiso   1.00
O22    O     0.34226   0.07575   0.55036   0.00960  Uiso   1.00
O23    O     0.32496   0.03175   0.91420   0.00670  Uiso   1.00
C24    C     0.32933   0.11541   0.63367   0.02470  Uiso   1.00
C25    C     0.30456   0.06606   0.96590   0.02130  Uiso   1.00
C26    C     0.33576   0.16286   0.52088   0.02480  Uiso   1.00
C27    C     0.31024   0.11232   0.83026   0.00670  Uiso   1.00
O28    O     0.28175   0.06052   1.13597   0.00840  Uiso   1.00
H29    H     0.35237   0.16675   0.37345   0.01750  Uiso   1.00
N30    N     0.55899   0.12408   0.66443   0.00000  Uiso   1.00
Mg31   Mg    0.63426   0.68110   1.01278   0.00730  Uiso   1.00
O32    O     0.59135   0.60100  -0.11605   0.00960  Uiso   1.00
O33    O     0.63530   0.62746   0.24918   0.00670  Uiso   1.00
C34    C     0.55158   0.54843  -0.03273   0.02470  Uiso   1.00
C35    C     0.60072   0.57277   0.30043   0.02130  Uiso   1.00
C36    C     0.50413   0.50743  -0.14552   0.02480  Uiso   1.00
C37    C     0.55454   0.53250   0.16383   0.00670  Uiso   1.00
O38    O     0.60595   0.55518   0.47013   0.00840  Uiso   1.00
H39    H     0.50013   0.52032  -0.29257   0.01750  Uiso   1.00
N40    N     0.54234   0.76756   0.99962   0.00000  Uiso   1.00
Mg41   Mg    0.30101   0.01432   0.34508   0.00730  Uiso   1.00
O42    O     0.25842   0.93426   0.21663   0.00960  Uiso   1.00
O43    O     0.30243   0.96064   0.58125   0.00670  Uiso   1.00
C44    C     0.21867   0.88170   0.29969   0.02470  Uiso   1.00
C45    C     0.26770   0.90603   0.63288   0.02130  Uiso   1.00
C46    C     0.17126   0.84079   0.18677   0.02480  Uiso   1.00
C47    C     0.22160   0.86578   0.49619   0.00670  Uiso   1.00
O48    O     0.27268   0.88847   0.80292   0.00840  Uiso   1.00
H49    H     0.16729   0.85373   0.03977   0.01750  Uiso   1.00
N50    N     0.20578   0.09406   0.34155   0.00000  Uiso   1.00
Mg51   Mg    0.96795   0.34910   0.68237   0.00730  Uiso   1.00
O52    O     0.92369   0.26914   0.55334   0.00960  Uiso   1.00
O53    O     0.96770   0.29527   0.91945   0.00670  Uiso   1.00
C54    C     0.88396   0.21650   0.63630   0.02470  Uiso   1.00
C55    C     0.93271   0.24061   0.97033   0.02130  Uiso   1.00
C56    C     0.83676   0.17530   0.52317   0.02480  Uiso   1.00
C57    C     0.88674   0.20056   0.83300   0.00670  Uiso   1.00
O58    O     0.93751   0.22281   1.14014   0.00840  Uiso   1.00
H59    H     0.83260   0.18807   0.37615   0.01750  Uiso   1.00
N60    N     0.87568   0.43430   0.67362   0.00000  Uiso   1.00
Mg61   Mg    0.31968   0.95398   1.01144   0.00730  Uiso   1.00
O62    O     0.39983  -0.00862  -0.11660   0.00960  Uiso   1.00
O63    O     0.37331   0.00920   0.24718   0.00670  Uiso   1.00
C64    C     0.45210   0.00350  -0.03303   0.02470  Uiso   1.00
C65    C     0.42768   0.02836   0.29988   0.02130  Uiso   1.00
C66    C     0.49307  -0.00316  -0.14532   0.02480  Uiso   1.00
C67    C     0.46794   0.02216   0.16417   0.00670  Uiso   1.00
O68    O     0.44511   0.05083   0.47036   0.00840  Uiso   1.00
H69    H     0.48033  -0.02019  -0.29239   0.01750  Uiso   1.00
N70    N     0.23297   0.77409   0.99825   0.00000  Uiso   1.00
Mg71   Mg    0.98527   0.28785   0.34895   0.00730  Uiso   1.00
O72    O     0.06534   0.32356   0.22005   0.00960  Uiso   1.00
O73    O     0.03929   0.34163   0.58510   0.00670  Uiso   1.00
C74    C     0.11778   0.33582   0.30287   0.02470  Uiso   1.00
C75    C     0.09378   0.36073   0.63660   0.02130  Uiso   1.00
C76    C     0.15878   0.32939   0.18972   0.02480  Uiso   1.00
C77    C     0.13387   0.35456   0.49992   0.00670  Uiso   1.00
O78    O     0.11147   0.38319   0.80689   0.00840  Uiso   1.00
H79    H     0.14596   0.31253   0.04252   0.01750  Uiso   1.00
N80    N     0.89709   0.10768   0.33484   0.00000  Uiso   1.00
Mg81   Mg    0.65283   0.62072   0.67912   0.00730  Uiso   1.00
O82    O     0.73299   0.65788   0.55090   0.00960  Uiso   1.00
O83    O     0.70653   0.67541   0.91570   0.00670  Uiso   1.00
C84    C     0.78554   0.67066   0.63387   0.02470  Uiso   1.00
C85    C     0.76108   0.69503   0.96763   0.02130  Uiso   1.00
C86    C     0.82685   0.66479   0.52077   0.02480  Uiso   1.00
C87    C     0.80147   0.68934   0.83099   0.00670  Uiso   1.00
O88    O     0.77864   0.71759   1.13782   0.00840  Uiso   1.00
H89    H     0.81421   0.64787   0.37359   0.01750  Uiso   1.00
N90    N     0.56673   0.44153   0.66819   0.00000  Uiso   1.00
Mg91   Mg    0.94565   0.63787   0.05482   0.00730  Uiso   1.00
O92    O    -0.03428   0.58125   0.20141   0.00960  Uiso   1.00
O93    O     0.00634   0.63799  -0.15276   0.00670  Uiso   1.00
C94    C    -0.02580   0.54020   0.11892   0.02470  Uiso   1.00
C95    C     0.00563   0.59138  -0.21657   0.02130  Uiso   1.00
C96    C    -0.03318   0.49173   0.23181   0.02480  Uiso   1.00
C97    C    -0.00755   0.54189  -0.07772   0.00670  Uiso   1.00
O98    O     0.01591   0.58422  -0.39061   0.00840  Uiso   1.00
H99    H    -0.04425   0.49277   0.38283   0.01750  Uiso   1.00
N100   N     0.86925   0.56714  -0.09273   0.00000  Uiso   1.00
C101   C     0.84124   0.53854  -0.22709   0.00000  Uiso   1.00
S102   S     0.80320   0.49852  -0.41577   0.00000  Uiso   1.00
Mg103  Mg    0.61241   0.97032   0.38963   0.00730  Uiso   1.00
O104   O     0.63347   0.91441   0.53583   0.00960  Uiso   1.00
O105   O     0.67345   0.97111   0.18184   0.00670  Uiso   1.00
C106   C     0.64160   0.87323   0.45264   0.02470  Uiso   1.00
C107   C     0.67281   0.92460   0.11744   0.02130  Uiso   1.00
C108   C     0.63427   0.82470   0.56504   0.02480  Uiso   1.00
C109   C     0.65933   0.87481   0.25547   0.00670  Uiso   1.00
O110   O     0.68335   0.91768  -0.05657   0.00840  Uiso   1.00
H111   H     0.62402   0.82608   0.71670   0.01750  Uiso   1.00
N112   N     0.53678   0.89926   0.24089   0.00000  Uiso   1.00
C113   C     0.50695   0.87022   0.10998   0.00000  Uiso   1.00
S114   S     0.46665   0.82955  -0.07447   0.00000  Uiso   1.00
Mg115  Mg    0.27874   0.30344   0.72314   0.00730  Uiso   1.00
O116   O     0.29935   0.24720   0.86924   0.00960  Uiso   1.00
O117   O     0.33953   0.30400   0.51459   0.00670  Uiso   1.00
C118   C     0.30725   0.20591   0.78577   0.02470  Uiso   1.00
C119   C     0.33881   0.25741   0.45045   0.02130  Uiso   1.00
C120   C     0.29950   0.15712   0.89777   0.02480  Uiso   1.00
C121   C     0.32500   0.20755   0.58858   0.00670  Uiso   1.00
O122   O     0.34972   0.25062   0.27678   0.00840  Uiso   1.00
H123   H     0.28847   0.15798   1.04906   0.01750  Uiso   1.00
N124   N     0.20313   0.23225   0.57494   0.00000  Uiso   1.00
C125   C     0.17337   0.20133   0.44721   0.00000  Uiso   1.00
S126   S     0.13261   0.15815   0.26751   0.00000  Uiso   1.00
Mg127  Mg    0.36390   0.30938   0.05589   0.00730  Uiso   1.00
O128   O     0.41981   0.38646   0.20205   0.00960  Uiso   1.00
O129   O     0.36329   0.36962  -0.15244   0.00670  Uiso   1.00
C130   C     0.46101   0.43581   0.11907   0.02470  Uiso   1.00
C131   C     0.40975   0.41558  -0.21666   0.02130  Uiso   1.00
C132   C     0.50940   0.47722   0.23163   0.02480  Uiso   1.00
C133   C     0.45943   0.45190  -0.07816   0.00670  Uiso   1.00
O134   O     0.41677   0.43314  -0.39061   0.00840  Uiso   1.00
H135   H     0.50797   0.46580   0.38356   0.01750  Uiso   1.00
N136   N     0.43482   0.30484  -0.09327   0.00000  Uiso   1.00
C137   C     0.46310   0.30374  -0.22608   0.00000  Uiso   1.00
S138   S     0.50305   0.30413  -0.41274   0.00000  Uiso   1.00
Mg139  Mg    0.03053   0.64309   0.38836   0.00730  Uiso   1.00
O140   O     0.08683   0.71993   0.53465   0.00960  Uiso   1.00
O141   O     0.03032   0.70335   0.17995   0.00670  Uiso   1.00
C142   C     0.12806   0.76921   0.45143   0.02470  Uiso   1.00
C143   C     0.07683   0.74925   0.11588   0.02130  Uiso   1.00
C144   C     0.17642   0.81056   0.56399   0.02480  Uiso   1.00
C145   C     0.12652   0.78533   0.25424   0.00670  Uiso   1.00
O146   O     0.08387   0.76695  -0.05793   0.00840  Uiso   1.00
H147   H     0.17482   0.79923   0.71601   0.01750  Uiso   1.00
N148   N     0.10151   0.63789   0.24134   0.00000  Uiso   1.00
C149   C     0.12949   0.63649   0.10810   0.00000  Uiso   1.00
S150   S     0.16886   0.63648  -0.07953   0.00000  Uiso   1.00
Mg151  Mg    0.69766   0.97654   0.72302   0.00730  Uiso   1.00
O152   O     0.75335   0.05361   0.86969   0.00960  Uiso   1.00
O153   O     0.69685   0.03666   0.51473   0.00670  Uiso   1.00
C154   C     0.79406   0.10330   0.78703   0.02470  Uiso   1.00
C155   C     0.74312   0.08285   0.45087   0.02130  Uiso   1.00
C156   C     0.84183   0.14518   0.90040   0.02480  Uiso   1.00
C157   C     0.79252   0.11941   0.58980   0.00670  Uiso   1.00
O158   O     0.75015   0.10044   0.27690   0.00840  Uiso   1.00
H159   H     0.84014   0.13410   1.05268   0.01750  Uiso   1.00
N160   N     0.76896   0.97196   0.57671   0.00000  Uiso   1.00
C161   C     0.79681   0.97037   0.44332   0.00000  Uiso   1.00
S162   S     0.83613   0.97026   0.25559   0.00000  Uiso   1.00
Mg163  Mg    0.69111   0.05547   0.05630   0.00730  Uiso   1.00
O164   O     0.61425   0.03432   0.20271   0.00960  Uiso   1.00
O165   O     0.63103  -0.00583  -0.15164   0.00670  Uiso   1.00
C166   C     0.56473   0.02566   0.11972   0.02470  Uiso   1.00
C167   C     0.58504  -0.00538  -0.21566   0.02130  Uiso   1.00
C168   C     0.52308   0.03216   0.23243   0.02480  Uiso   1.00
C169   C     0.54861   0.00780  -0.07749   0.00670  Uiso   1.00
O170   O     0.56766  -0.01564  -0.38986   0.00840  Uiso   1.00
H171   H     0.53428   0.04171   0.38459   0.01750  Uiso   1.00
N172   N     0.69488   0.13062  -0.09417   0.00000  Uiso   1.00
C173   C     0.69633   0.15895  -0.23055   0.00000  Uiso   1.00
S174   S     0.69621   0.19652  -0.42316   0.00000  Uiso   1.00
Mg175  Mg    0.35759   0.38836   0.38909   0.00730  Uiso   1.00
O176   O     0.28059   0.36739   0.53566   0.00960  Uiso   1.00
O177   O     0.29724   0.32740   0.18083   0.00670  Uiso   1.00
C178   C     0.23088   0.35850   0.45359   0.02470  Uiso   1.00
C179   C     0.25103   0.32757   0.11759   0.02130  Uiso   1.00
C180   C     0.18920   0.36478   0.56714   0.02480  Uiso   1.00
C181   C     0.21453   0.34058   0.25646   0.00670  Uiso   1.00
O182   O     0.23348   0.31717  -0.05647   0.00840  Uiso   1.00
H183   H     0.20057   0.37430   0.71922   0.01750  Uiso   1.00
N184   N     0.36157   0.46368   0.23982   0.00000  Uiso   1.00
C185   C     0.36303   0.49205   0.10356   0.00000  Uiso   1.00
S186   S     0.36308   0.52973  -0.08893   0.00000  Uiso   1.00
Mg187  Mg    0.02494   0.72253   0.72129   0.00730  Uiso   1.00
O188   O     0.94829   0.70249   0.86790   0.00960  Uiso   1.00
O189   O     0.96458   0.66180   0.51348   0.00670  Uiso   1.00
C190   C     0.89875   0.69386   0.78518   0.02470  Uiso   1.00
C191   C     0.91897   0.66298   0.44935   0.02130  Uiso   1.00
C192   C     0.85691   0.69991   0.89841   0.02480  Uiso   1.00
C193   C     0.88261   0.67619   0.58786   0.00670  Uiso   1.00
O194   O     0.90178   0.65322   0.27494   0.00840  Uiso   1.00
H195   H     0.86815   0.70935   1.05059   0.01750  Uiso   1.00
N196   N     0.03004   0.79837   0.57216   0.00000  Uiso   1.00
C197   C     0.03188   0.82811   0.43941   0.00000  Uiso   1.00
S198   S     0.03216   0.86804   0.25282   0.00000  Uiso   1.00
H199   H     0.19229   0.43581   0.89624   0.00000  Uiso   1.00
H200   H     0.21977   0.48845   1.07287   0.00000  Uiso   1.00
H201   H     0.27094   0.48041   0.93988   0.00000  Uiso   1.00
H202   H     0.86098   0.77167   0.22567   0.00000  Uiso   1.00
H203   H     0.88717   0.82286   0.40653   0.00000  Uiso   1.00
H204   H     0.93928   0.81635   0.27454   0.00000  Uiso   1.00
H205   H     0.52523   0.10314   0.56104   0.00000  Uiso   1.00
H206   H     0.55306   0.15496   0.74032   0.00000  Uiso   1.00
H207   H     0.60388   0.14713   0.60516   0.00000  Uiso   1.00
H208   H     0.56260   0.75550   0.89179   0.00000  Uiso   1.00
H209   H     0.51775   0.78861   0.94665   0.00000  Uiso   1.00
H210   H     0.57607   0.79713   1.09147   0.00000  Uiso   1.00
H211   H     0.22616   0.08367   0.22943   0.00000  Uiso   1.00
H212   H     0.18118   0.11591   0.29381   0.00000  Uiso   1.00
H213   H     0.23962   0.12256   0.43494   0.00000  Uiso   1.00
H214   H     0.89634   0.42232   0.56692   0.00000  Uiso   1.00
H215   H     0.85148   0.45555   0.61802   0.00000  Uiso   1.00
H216   H     0.90903   0.46395   0.76635   0.00000  Uiso   1.00
H217   H     0.24522   0.80690   0.89204   0.00000  Uiso   1.00
H218   H     0.20367   0.77810   1.09180   0.00000  Uiso   1.00
H219   H     0.27014   0.78123   1.07464   0.00000  Uiso   1.00
H220   H     0.90958   0.14090   0.23001   0.00000  Uiso   1.00
H221   H     0.86700   0.11077   0.42722   0.00000  Uiso   1.00
H222   H     0.93399   0.11495   0.41303   0.00000  Uiso   1.00
H223   H     0.57917   0.47404   0.56093   0.00000  Uiso   1.00
H224   H     0.53710   0.44572   0.75957   0.00000  Uiso   1.00
H225   H     0.60367   0.44896   0.74639   0.00000  Uiso   1.00
H226   H     0.21139   0.72867   0.94302   0.00000  Uiso   1.00
H227   H     0.51301   0.73027   1.07692   0.00000  Uiso   1.00
H228   H     0.89036   0.75957   0.42546   0.00000  Uiso   1.00
H229   H     0.22276   0.42510   1.09586   0.00000  Uiso   1.00
H230   H     0.54547   0.39600   0.61373   0.00000  Uiso   1.00
H231   H     0.84602   0.39705   0.75039   0.00000  Uiso   1.00
H232   H     0.55543   0.09127   0.75942   0.00000  Uiso   1.00
H233   H     0.87643   0.06258   0.27751   0.00000  Uiso   1.00
H234   H     0.17652   0.05567   0.41434   0.00000  Uiso   1.00
loop_
_geom_bond_atom_site_label_1
_geom_bond_atom_site_label_2
_geom_bond_distance
_geom_bond_site_symmetry_2
_ccdc_geom_bond_type
O2     C4      1.358   .     D
O3     C5      1.291   .     S
C4     C6      1.394   .     S
C4     C7      1.436   .     S
C5     C7      1.471   .     S
C5     O8      1.292   .     D
C6     H9      1.092   .     S
C6     C97     1.401   .     D
C7     C96     1.401   .     D
N10    H199    1.046   .     S
N10    H200    1.031   .     S
N10    H201    1.089   .     S
N10    H229    1.041   .     S
O12    C14     1.358   .     D
O13    C15     1.290   .     S
C14    C16     1.394   .     S
C14    C17     1.435   .     S
C15    C17     1.471   .     S
C15    O18     1.292   .     D
C16    H19     1.092   .     S
C16    C109    1.401   .     D
C17    C108    1.401   .     D
N20    H202    1.046   .     S
N20    H203    1.031   .     S
N20    H204    1.087   .     S
N20    H228    1.042   .     S
O22    C24     1.358   .     D
O23    C25     1.291   .     S
C24    C26     1.394   .     S
C24    C27     1.435   .     S
C25    C27     1.470   .     S
C25    O28     1.292   .     D
C26    H29     1.092   .     S
C26    C121    1.400   .     D
C27    C120    1.402   .     D
N30    H205    1.047   .     S
N30    H206    1.031   .     S
N30    H207    1.088   .     S
N30    H232    1.041   .     S
O32    C34     1.358   .     D
O33    C35     1.291   .     S
C34    C36     1.394   .     S
C34    C37     1.434   .     S
C35    C37     1.471   .     S
C35    O38     1.291   .     D
C36    H39     1.091   .     S
C36    C133    1.401   .     D
C37    C132    1.401   .     D
N40    H208    1.046   .     S
N40    H209    1.089   .     S
N40    H210    1.042   .     S
N40    H227    1.031   .     S
O42    C44     1.357   .     D
O43    C45     1.291   .     S
C44    C46     1.393   .     S
C44    C47     1.433   .     S
C45    C47     1.471   .     S
C45    O48     1.291   .     D
C46    H49     1.091   .     S
C46    C145    1.400   .     D
C47    C144    1.401   .     D
N50    H211    1.046   .     S
N50    H212    1.094   .     S
N50    H213    1.041   .     S
N50    H234    1.031   .     S
O52    C54     1.358   .     D
O53    C55     1.291   .     S
C54    C56     1.393   .     S
C54    C57     1.434   .     S
C55    C57     1.470   .     S
C55    O58     1.290   .     D
C56    H59     1.091   .     S
C56    C157    1.401   .     D
C57    C156    1.400   .     D
N60    H214    1.046   .     S
N60    H215    1.091   .     S
N60    H216    1.041   .     S
N60    H231    1.031   .     S
O62    C64     1.357   .     D
O63    C65     1.290   .     S
C64    C66     1.394   .     S
C64    C67     1.437   .     S
C65    C67     1.470   .     S
C65    O68     1.292   .     D
C66    H69     1.092   .     S
C66    C169    1.401   .     D
C67    C168    1.400   .     D
N70    H217    1.045   .     S
N70    H218    1.042   .     S
N70    H219    1.031   .     S
N70    H226    1.089   .     S
O72    C74     1.358   .     D
O73    C75     1.291   .     S
C74    C76     1.395   .     S
C74    C77     1.437   .     S
C75    C77     1.471   .     S
C75    O78     1.292   .     D
C76    H79     1.092   .     S
C76    C181    1.402   .     D
C77    C180    1.401   .     D
N80    H220    1.045   .     S
N80    H221    1.041   .     S
N80    H222    1.031   .     S
N80    H233    1.088   .     S
O82    C84     1.357   .     D
O83    C85     1.291   .     S
C84    C86     1.394   .     S
C84    C87     1.437   .     S
C85    C87     1.471   .     S
C85    O88     1.292   .     D
C86    H89     1.092   .     S
C86    C193    1.401   .     D
C87    C192    1.401   .     D
N90    H223    1.045   .     S
N90    H224    1.041   .     S
N90    H225    1.030   .     S
N90    H230    1.089   .     S
Mg91   N100    2.166   .     S
O92    C94     1.318   .     D
O93    C95     1.277   .     S
C94    C96     1.408   .     S
C94    C97     1.433   .     S
C95    C97     1.498   .     S
C95    O98     1.266   .     D
C96    H99     1.087   .     S
N100   C101    1.184   .     S
C101   S102    1.652   .     S
Mg103  N112    2.163   .     S
O104   C106    1.318   .     D
O105   C107    1.277   .     S
C106   C108    1.408   .     S
C106   C109    1.433   .     S
C107   C109    1.499   .     S
C107   O110    1.267   .     D
C108   H111    1.087   .     S
N112   C113    1.184   .     S
C113   S114    1.652   .     S
Mg115  N124    2.163   .     S
O116   C118    1.319   .     D
O117   C119    1.277   .     S
C118   C120    1.409   .     S
C118   C121    1.433   .     S
C119   C121    1.499   .     S
C119   O122    1.266   .     D
C120   H123    1.088   .     S
N124   C125    1.183   .     S
C125   S126    1.652   .     S
Mg127  N136    2.161   .     S
O128   C130    1.319   .     D
O129   C131    1.277   .     S
C130   C132    1.408   .     S
C130   C133    1.433   .     S
C131   C133    1.500   .     S
C131   O134    1.267   .     D
C132   H135    1.087   .     S
N136   C137    1.184   .     S
C137   S138    1.652   .     S
Mg139  N148    2.164   .     S
O140   C142    1.318   .     D
O141   C143    1.277   .     S
C142   C144    1.408   .     S
C142   C145    1.433   .     S
C143   C145    1.498   .     S
C143   O146    1.267   .     D
C144   H147    1.087   .     S
N148   C149    1.184   .     S
C149   S150    1.651   .     S
Mg151  N160    2.161   .     S
O152   C154    1.319   .     D
O153   C155    1.277   .     S
C154   C156    1.407   .     S
C154   C157    1.433   .     S
C155   C157    1.499   .     S
C155   O158    1.267   .     D
C156   H159    1.087   .     S
N160   C161    1.184   .     S
C161   S162    1.651   .     S
Mg163  N172    2.166   .     S
O164   C166    1.318   .     D
O165   C167    1.277   .     S
C166   C168    1.408   .     S
C166   C169    1.434   .     S
C167   C169    1.498   .     S
C167   O170    1.267   .     D
C168   H171    1.087   .     S
N172   C173    1.184   .     S
C173   S174    1.651   .     S
Mg175  N184    2.164   .     S
O176   C178    1.318   .     D
O177   C179    1.277   .     S
C178   C180    1.409   .     S
C178   C181    1.434   .     S
C179   C181    1.500   .     S
C179   O182    1.267   .     D
C180   H183    1.087   .     S
N184   C185    1.184   .     S
C185   S186    1.651   .     S
Mg187  N196    2.164   .     S
O188   C190    1.318   .     D
O189   C191    1.277   .     S
C190   C192    1.408   .     S
C190   C193    1.434   .     S
C191   C193    1.498   .     S
C191   O194    1.267   .     D
C192   H195    1.087   .     S
N196   C197    1.184   .     S
C197   S198    1.652   .     S
