# Supplementary material for: Trojan Horse Thiocyanate: Induction and Control of High Proton Conductivity in CPO-27/MOF-74 Metal–Organic Frameworks by Metal Selection and Solvent-Free Mechanochemical Dosing
Source: ACS Appl Mater Interfaces. 2021 Jun 17;13(25):29820–6. doi: 10.1021/acsami.1c06346 (PMC8289229; doi:10.1021/acsami.1c06346)
Supplement: Supplementary file 2 — am1c06346_si_002.cif [file am1c06346_si_002.cif]

data_WOBHIF_CPO-27_Zn_NCS_fo
_audit_creation_date              2021-01-13
_audit_creation_method            'Materials Studio'
_symmetry_space_group_name_H-M    'P1'
_symmetry_Int_Tables_number       1
_symmetry_cell_setting            triclinic
loop_
_symmetry_equiv_pos_as_xyz
  x,y,z
_cell_length_a                    25.8700
_cell_length_b                    25.8700
_cell_length_c                    6.6280
_cell_angle_alpha                 90.0000
_cell_angle_beta                  90.0000
_cell_angle_gamma                 120.0000
loop_
_atom_site_label
_atom_site_type_symbol
_atom_site_fract_x
_atom_site_fract_y
_atom_site_fract_z
_atom_site_U_iso_or_equiv
_atom_site_adp_type
_atom_site_occupancy
Zn1    Zn    0.96861   0.64888   0.00482   0.00000  Uiso   1.00
O2     O     0.92842   0.56008   0.03584   0.00000  Uiso   1.00
O3     O     0.02025   0.58439   0.47609   0.00000  Uiso   1.00
O4     O     0.99425   0.63048   0.70953   0.00000  Uiso   1.00
C5     C     0.95531   0.48717   0.11377   0.00000  Uiso   1.00
H6     H     0.93833   0.48521   0.26593   0.00000  Uiso   1.00
C7     C    -0.01675   0.53528   0.78714   0.00000  Uiso   1.00
C8     C     0.95560   0.52916  -0.02109   0.00000  Uiso   1.00
C9     C    -0.00038   0.58575   0.64942   0.00000  Uiso   1.00
N10    N     0.37617   0.50377   0.14758   0.00000  Uiso   1.00
C11    C     0.38479   0.52755  -0.01255   0.00000  Uiso   1.00
S12    S     0.39775   0.56245  -0.22694   0.00000  Uiso   1.00
Zn13   Zn    0.58100   0.93252   0.28293   0.00000  Uiso   1.00
O14    O     0.62380   0.89789   0.44795   0.00000  Uiso   1.00
O15    O     0.69538   0.91104   0.85051   0.00000  Uiso   1.00
O16    O     0.64338   0.93779   0.05020   0.00000  Uiso   1.00
C17    C     0.63635   0.81457   0.49863   0.00000  Uiso   1.00
H18    H     0.61959   0.81252   0.65091   0.00000  Uiso   1.00
C19    C     0.66228   0.86205   0.17077   0.00000  Uiso   1.00
C20    C     0.64003   0.85941   0.37074   0.00000  Uiso   1.00
C21    C     0.66782   0.90572   0.01618   0.00000  Uiso   1.00
N22    N     0.00020   0.83177   0.74526   0.00000  Uiso   1.00
Zn23   Zn    0.28270   0.32187   0.64239   0.00000  Uiso   1.00
O24    O     0.28541   0.25245   0.82641   0.00000  Uiso   1.00
O25    O     0.34692   0.26824   0.23875   0.00000  Uiso   1.00
O26    O     0.27054   0.26665   0.40853   0.00000  Uiso   1.00
C27    C     0.30488   0.17220   0.87467   0.00000  Uiso   1.00
H28    H     0.29074   0.16945   1.03093   0.00000  Uiso   1.00
C29    C     0.31936   0.21572   0.54407   0.00000  Uiso   1.00
C30    C     0.30370   0.21484   0.74928   0.00000  Uiso   1.00
C31    C     0.31226   0.25333   0.38974   0.00000  Uiso   1.00
N32    N     0.65748   0.19379   0.99213   0.00000  Uiso   1.00
Zn33   Zn    0.35173   0.31993   0.00602   0.00000  Uiso   1.00
O34    O     0.43984   0.37075   0.04447   0.00000  Uiso   1.00
O35    O     0.41716   0.43849   0.48041   0.00000  Uiso   1.00
O36    O     0.37159   0.36468   0.70885   0.00000  Uiso   1.00
C37    C     0.51362   0.47019   0.11893   0.00000  Uiso   1.00
H38    H     0.51584   0.45541   0.27113   0.00000  Uiso   1.00
C39    C     0.46543   0.44991   0.79258   0.00000  Uiso   1.00
C40    C     0.47102   0.42846  -0.01474   0.00000  Uiso   1.00
C41    C     0.41568   0.41576   0.65247   0.00000  Uiso   1.00
N42    N     0.50701   0.87438   0.14687   0.00000  Uiso   1.00
C43    C     0.46702   0.85063   0.03073   0.00000  Uiso   1.00
S44    S     0.41186   0.81562  -0.12827   0.00000  Uiso   1.00
Zn45   Zn    0.08066   0.64923   0.30967   0.00000  Uiso   1.00
O46    O     0.10897   0.72097   0.47994   0.00000  Uiso   1.00
O47    O     0.09039   0.77239   0.87817   0.00000  Uiso   1.00
O48    O     0.05926   0.69440   0.08902   0.00000  Uiso   1.00
C49    C     0.19021   0.81851   0.51694   0.00000  Uiso   1.00
H50    H     0.19398   0.80549   0.67018   0.00000  Uiso   1.00
C51    C     0.13989   0.79143   0.19320   0.00000  Uiso   1.00
C52    C     0.14580   0.77534   0.39437   0.00000  Uiso   1.00
C53    C     0.09426   0.75084   0.04655   0.00000  Uiso   1.00
N54    N     0.16920   0.17021   0.72145   0.00000  Uiso   1.00
Zn55   Zn    0.68323   0.96376   0.63378   0.00000  Uiso   1.00
O56    O     0.75301   0.03644   0.80367   0.00000  Uiso   1.00
O57    O     0.73662   0.09013   0.20970   0.00000  Uiso   1.00
O58    O     0.72776   0.01160   0.38083   0.00000  Uiso   1.00
C59    C     0.83183   0.13603   0.85305   0.00000  Uiso   1.00
H60    H     0.83567   0.12360   1.00705   0.00000  Uiso   1.00
C61    C     0.78516   0.10976   0.52556   0.00000  Uiso   1.00
C62    C     0.78842   0.09302   0.72722   0.00000  Uiso   1.00
C63    C     0.74677   0.06770   0.36671   0.00000  Uiso   1.00
N64    N     0.81451   0.48835   0.94414   0.00000  Uiso   1.00
Zn65   Zn    0.68419   0.02899   0.00634   0.00000  Uiso   1.00
O66    O     0.60816   0.01723   0.13918   0.00000  Uiso   1.00
O67    O     0.55450   0.95732   0.54021   0.00000  Uiso   1.00
O68    O     0.63798   0.00875   0.72417   0.00000  Uiso   1.00
C69    C     0.52194   0.02571   0.16571   0.00000  Uiso   1.00
H70    H     0.53308   0.03562   0.32498   0.00000  Uiso   1.00
C71    C     0.54607   1.00234   0.83778   0.00000  Uiso   1.00
C72    C     0.56147   0.01670   0.04513   0.00000  Uiso   1.00
C73    C     0.58095   0.98811   0.69315   0.00000  Uiso   1.00
N74    N     0.12488   0.62388   0.14259   0.00000  Uiso   1.00
C75    C     0.14087   0.61338  -0.01252   0.00000  Uiso   1.00
S76    S     0.16416   0.59812  -0.21991   0.00000  Uiso   1.00
Zn77   Zn    0.35275   0.43375   0.31091   0.00000  Uiso   1.00
O78    O     0.28052   0.38885   0.47840   0.00000  Uiso   1.00
O79    O     0.23043   0.32055   0.87590   0.00000  Uiso   1.00
O80    O     0.30795   0.36685   0.08890   0.00000  Uiso   1.00
C81    C     0.18333   0.37373   0.51274   0.00000  Uiso   1.00
H82    H     0.19574   0.38985   0.66696   0.00000  Uiso   1.00
C83    C     0.21085   0.35112   0.18939   0.00000  Uiso   1.00
C84    C     0.22656   0.37223   0.39155   0.00000  Uiso   1.00
C85    C     0.25173   0.34595   0.04436   0.00000  Uiso   1.00
N86    N     0.83568   1.00226   0.74465   0.00000  Uiso   1.00
Zn87   Zn    0.04000   0.71969   0.64427   0.00000  Uiso   1.00
O88    O     0.96719   0.71550   0.82784   0.00000  Uiso   1.00
O89    O     0.92228   0.65316   0.23819   0.00000  Uiso   1.00
O90    O     0.99639   0.72992   0.40873   0.00000  Uiso   1.00
C91    C     0.86647   0.69317   0.87331   0.00000  Uiso   1.00
H92    H     0.87718   0.70770   1.02950   0.00000  Uiso   1.00
C93    C     0.89659   0.67926   0.54441   0.00000  Uiso   1.00
C94    C     0.91107   0.69563   0.74936   0.00000  Uiso   1.00
C95    C     0.94167   0.68763   0.38971   0.00000  Uiso   1.00
N96    N     0.51978   0.33744   0.96249   0.00000  Uiso   1.00
Zn97   Zn    0.02809   0.35127   0.96140   0.00000  Uiso   1.00
O98    O     0.00876   0.40823   0.78862   0.00000  Uiso   1.00
O99    O     0.94682   0.39269   0.36389   0.00000  Uiso   1.00
O100   O     0.03009   0.40472   0.21048   0.00000  Uiso   1.00
C101   C     0.00110   0.49424   0.73138   0.00000  Uiso   1.00
H102   H     0.02008   0.49761   0.58222   0.00000  Uiso   1.00
C103   C     0.97799   0.44986   0.06296   0.00000  Uiso   1.00
C104   C    -0.00336   0.44968   0.86092   0.00000  Uiso   1.00
C105   C     0.98443   0.41261   0.22240   0.00000  Uiso   1.00
N106   N     0.65824   0.52184   0.74902   0.00000  Uiso   1.00
C107   C     0.66003   0.48808   0.86498   0.00000  Uiso   1.00
S108   S     0.66304   0.44052   1.02344   0.00000  Uiso   1.00
Zn109  Zn    0.75017   0.72147   0.36054   0.00000  Uiso   1.00
O110   O     0.69910   0.74242   0.17608   0.00000  Uiso   1.00
O111   O     0.62638   0.72738   0.77086   0.00000  Uiso   1.00
O112   O     0.68381   0.70621   0.58131   0.00000  Uiso   1.00
C113   C     0.68067   0.82140   0.11630   0.00000  Uiso   1.00
H114   H     0.69817   0.82406  -0.03509   0.00000  Uiso   1.00
C115   C     0.65528   0.77423   0.44478   0.00000  Uiso   1.00
C116   C     0.67858   0.77768   0.24616   0.00000  Uiso   1.00
C117   C     0.65439   0.73307   0.60309   0.00000  Uiso   1.00
N118   N     0.32611   0.85676   0.07644   0.00000  Uiso   1.00
Zn119  Zn    0.40434   0.06546   0.64162   0.00000  Uiso   1.00
O120   O     0.35167   0.09382   0.51343   0.00000  Uiso   1.00
O121   O     0.28613   0.07727   0.11212   0.00000  Uiso   1.00
O122   O     0.34757   0.05986   0.91990   0.00000  Uiso   1.00
C123   C     0.33862   0.17690   0.47806   0.00000  Uiso   1.00
H124   H     0.35105   0.17793   0.32060   0.00000  Uiso   1.00
C125   C     0.32189   0.13149   0.80736   0.00000  Uiso   1.00
C126   C     0.33924   0.13324   0.60201   0.00000  Uiso   1.00
C127   C     0.31771   0.08652   0.95626   0.00000  Uiso   1.00
N128   N     0.97833   0.18564   0.48748   0.00000  Uiso   1.00
C129   C     0.97772   0.15104   0.60549   0.00000  Uiso   1.00
S130   S     0.97866   0.10335   0.76704   0.00000  Uiso   1.00
Zn131  Zn    0.65253   0.67777   0.96127   0.00000  Uiso   1.00
O132   O     0.59434   0.60175   0.79051   0.00000  Uiso   1.00
O133   O     0.61042   0.55679   0.36562   0.00000  Uiso   1.00
O134   O     0.59631   0.62679   0.21084   0.00000  Uiso   1.00
C135   C     0.50712   0.50859   0.73610   0.00000  Uiso   1.00
H136   H     0.50376   0.52393   0.58637   0.00000  Uiso   1.00
C137   C     0.55201   0.52975   0.06648   0.00000  Uiso   1.00
C138   C     0.55230   0.54850   0.86414   0.00000  Uiso   1.00
C139   C     0.58957   0.57379   0.22502   0.00000  Uiso   1.00
N140   N     0.47591   0.13862   0.76597   0.00000  Uiso   1.00
C141   C     0.50686   0.17255   0.89072   0.00000  Uiso   1.00
S142   S     0.55038   0.22117   1.06280   0.00000  Uiso   1.00
Zn143  Zn    0.27599   0.02478   0.36313   0.00000  Uiso   1.00
O144   O     0.25314   0.95100   0.18302   0.00000  Uiso   1.00
O145   O     0.27410   0.89891   0.78398   0.00000  Uiso   1.00
O146   O     0.29263   0.97602   0.58962   0.00000  Uiso   1.00
C147   C     0.17825   0.85079   0.13229   0.00000  Uiso   1.00
H148   H     0.17352   0.86404  -0.01940   0.00000  Uiso   1.00
C149   C     0.22757   0.87800   0.45787   0.00000  Uiso   1.00
C150   C     0.22133   0.89543   0.25770   0.00000  Uiso   1.00
C151   C     0.26757   0.92004   0.61462   0.00000  Uiso   1.00
N152   N     0.14099   0.47829   0.02664   0.00000  Uiso   1.00
Zn153  Zn    0.93827   0.34346   0.62247   0.00000  Uiso   1.00
O154   O     0.90955   0.26255   0.49765   0.00000  Uiso   1.00
O155   O     0.92626   0.21193   0.09582   0.00000  Uiso   1.00
O156   O     0.94245   0.29126   0.90827   0.00000  Uiso   1.00
C157   C     0.82450   0.16825   0.46383   0.00000  Uiso   1.00
H158   H     0.82293   0.18075   0.30809   0.00000  Uiso   1.00
C159   C     0.87199   0.19442   0.79046   0.00000  Uiso   1.00
C160   C     0.86949   0.21108   0.58707   0.00000  Uiso   1.00
C161   C     0.91664   0.23465   0.94154   0.00000  Uiso   1.00
N162   N     0.81792   0.79087   0.49987   0.00000  Uiso   1.00
C163   C     0.85222   0.82398   0.62050   0.00000  Uiso   1.00
S164   S     0.89931   0.87115   0.78686   0.00000  Uiso   1.00
Zn165  Zn    0.32187   0.97394   0.97031   0.00000  Uiso   1.00
O166   O     0.40069   0.99584   0.80886   0.00000  Uiso   1.00
O167   O     0.44339   0.05403   0.38589   0.00000  Uiso   1.00
O168   O     0.36921   0.97296   0.23113   0.00000  Uiso   1.00
C169   C     0.49210   0.99623   0.76623   0.00000  Uiso   1.00
H170   H     0.47972   0.98345   0.60958   0.00000  Uiso   1.00
C171   C     0.46730   0.01682   0.09550   0.00000  Uiso   1.00
C172   C     0.45162   1.00271   0.88865   0.00000  Uiso   1.00
C173   C     0.42399   0.01570   0.24656   0.00000  Uiso   1.00
N174   N     0.86436   0.34148   0.73992   0.00000  Uiso   1.00
C175   C     0.82107   0.33774   0.81299   0.00000  Uiso   1.00
S176   S     0.76104   0.33531   0.91120   0.00000  Uiso   1.00
Zn177  Zn    0.97756   0.25415   0.35027   0.00000  Uiso   1.00
O178   O     0.05173   0.30707   0.17409   0.00000  Uiso   1.00
O179   O     0.10286   0.37829   0.77464   0.00000  Uiso   1.00
O180   O     0.02623   0.32040   0.57701   0.00000  Uiso   1.00
C181   C     0.15197   0.33128   0.12528   0.00000  Uiso   1.00
H182   H     0.13940   0.31401  -0.02750   0.00000  Uiso   1.00
C183   C     0.12446   0.35295   0.44999   0.00000  Uiso   1.00
C184   C     0.10734   0.33018   0.24899   0.00000  Uiso   1.00
C185   C     0.08208   0.35106   0.60424   0.00000  Uiso   1.00
N186   N     0.52268   0.65939  -0.00188   0.00000  Uiso   1.00
Zn187  Zn    0.65937   0.59443   0.62728   0.00000  Uiso   1.00
O188   O     0.74195   0.64529   0.50917   0.00000  Uiso   1.00
O189   O     0.79032   0.70954   0.11036   0.00000  Uiso   1.00
O190   O     0.71110   0.64945   0.91593   0.00000  Uiso   1.00
C191   C     0.83821   0.65835   0.47776   0.00000  Uiso   1.00
H192   H     0.82745   0.64607   0.31988   0.00000  Uiso   1.00
C193   C     0.80843   0.67453   0.80546   0.00000  Uiso   1.00
C194   C     0.79336   0.65727   0.59986   0.00000  Uiso   1.00
C195   C     0.76749   0.67848   0.95375   0.00000  Uiso   1.00
N196   N     0.20615   0.02315   0.49937   0.00000  Uiso   1.00
C197   C     0.17232   0.02601   0.61257   0.00000  Uiso   1.00
S198   S     0.12381   0.02806   0.76763   0.00000  Uiso   1.00
H199   H    -0.03524   0.84107   0.76899   0.00000  Uiso   1.00
H200   H    -0.00855   0.79060   0.81288   0.00000  Uiso   1.00
H201   H     0.03980   0.86725   0.79661   0.00000  Uiso   1.00
H202   H     0.13320   0.17458   0.76486   0.00000  Uiso   1.00
H203   H     0.20892   0.20145   0.79811   0.00000  Uiso   1.00
H204   H     0.17720   0.17987   0.56939   0.00000  Uiso   1.00
H205   H     0.82942   0.99350   0.59205   0.00000  Uiso   1.00
H206   H     0.80268   1.01329   0.79453   0.00000  Uiso   1.00
H207   H     0.88027   1.03780   0.76537   0.00000  Uiso   1.00
H208   H     0.62035   0.20031   0.02409   0.00000  Uiso   1.00
H209   H     0.66574   0.17362   0.11260   0.00000  Uiso   1.00
H210   H     0.69549   0.23615  -0.03867   0.00000  Uiso   1.00
H211   H     0.78146   0.48969   0.02903   0.00000  Uiso   1.00
H212   H     0.86052   0.51912  -0.00338   0.00000  Uiso   1.00
H213   H     0.80989   0.49963  -0.20114   0.00000  Uiso   1.00
H214   H     0.51675   0.33270  -0.19209   0.00000  Uiso   1.00
H215   H     0.48525   0.34720   0.01341   0.00000  Uiso   1.00
H216   H     0.56314   0.37268  -0.00451   0.00000  Uiso   1.00
H217   H     0.30214   0.85996   0.95484   0.00000  Uiso   1.00
H218   H     0.34927   0.89909   1.14711   0.00000  Uiso   1.00
H219   H     0.35661   0.84364   1.02025   0.00000  Uiso   1.00
H220   H     0.13875   0.44752   0.91895   0.00000  Uiso   1.00
H221   H     0.14763   0.51708   0.95046   0.00000  Uiso   1.00
H222   H     0.17588   0.48890   1.12428   0.00000  Uiso   1.00
H223   H     0.55444   0.68658   0.89003   0.00000  Uiso   1.00
H224   H     0.51220   0.68534   1.08798   0.00000  Uiso   1.00
H225   H     0.54202   0.63938   1.08771   0.00000  Uiso   1.00
H226   H     0.29687   0.82584   1.17816   0.00000  Uiso   1.00
H227   H     0.48388   0.62684   0.92390   0.00000  Uiso   1.00
H228   H     0.10000   0.45818   1.10765   0.00000  Uiso   1.00
H229   H     0.51560   0.29831   0.02200   0.00000  Uiso   1.00
H230   H     0.80507   0.44403  -0.05775   0.00000  Uiso   1.00
H231   H     0.64694   0.16605  -0.13148   0.00000  Uiso   1.00
H232   H     0.00368   0.82713   0.59195   0.00000  Uiso   1.00
H233   H     0.82993   0.96423   0.81598   0.00000  Uiso   1.00
H234   H     0.15858   0.12506   0.74484   0.00000  Uiso   1.00
loop_
_geom_bond_atom_site_label_1
_geom_bond_atom_site_label_2
_geom_bond_distance
_geom_bond_site_symmetry_2
_ccdc_geom_bond_type
Zn1    O2      2.003   .     S
Zn1    O4      2.194   1_554 S
Zn1    O89     1.993   .     S
Zn1    O48     2.106   1_655 S
Zn1    O88     2.100   1_554 S
O2     C8      1.356   .     D
O2     Zn45    3.878   1_655 S
O3     C9      1.274   .     D
O3     Zn45    1.962   .     S
O4     Zn1     2.194   1_556 S
O4     C9      1.295   1_655 S
O4     Zn87    2.045   1_655 S
C5     H6      1.091   .     S
C5     C8      1.404   .     S
C5     C103    1.399   .     D
C7     C8      1.428   1_456 S
C7     C9      1.471   .     S
C7     C101    1.403   .     D
C8     C7      1.428   1_654 S
C9     O4      1.295   1_455 S
N10    Zn77    1.930   .     S
N10    C11     1.191   .     S
C11    S12     1.626   .     S
Zn13   O14     2.053   .     S
Zn13   O16     2.187   .     S
Zn13   O67     2.056   .     S
Zn13   O58     3.355   1_565 S
Zn13   O66     2.160   1_565 S
Zn13   N42     1.965   .     S
O14    C20     1.359   .     D
O14    Zn55    2.041   .     S
O15    C21     1.279   1_556 D
O15    Zn55    2.110   .     S
O16    C21     1.290   .     S
O16    Zn65    2.068   1_565 S
C17    H18     1.089   .     S
C17    C20     1.401   .     S
C17    C115    1.403   .     D
C19    C20     1.433   .     S
C19    C21     1.478   .     S
C19    C113    1.401   .     D
C21    O15     1.279   1_554 D
N22    H199    1.070   .     S
N22    H200    1.070   .     S
N22    H201    1.033   .     S
N22    H232    1.032   .     S
Zn23   O24     2.201   .     S
Zn23   O26     2.023   .     S
Zn23   O79     2.044   .     S
Zn23   O36     2.040   .     S
Zn23   O78     2.070   .     S
O24    C30     1.376   .     D
O24    Zn33    2.101   1_556 S
O25    C31     1.268   .     D
O25    Zn33    2.004   .     S
O26    C31     1.292   .     S
O26    Zn77    3.799   .     S
C27    H28     1.089   .     S
C27    C30     1.394   .     S
C27    C125    1.402   .     D
C29    C30     1.416   .     S
C29    C31     1.485   .     S
C29    C123    1.396   .     D
N32    H208    1.076   1_556 S
N32    H209    1.033   1_556 S
N32    H210    1.064   1_556 S
N32    H231    1.032   1_556 S
Zn33   O34     1.998   .     S
Zn33   O36     2.211   1_554 S
Zn33   O80     2.105   .     S
Zn33   O24     2.101   1_554 S
O34    C40     1.353   .     D
O34    Zn77    3.811   .     S
O35    C41     1.275   .     D
O35    Zn77    1.962   .     S
O36    Zn33    2.211   1_556 S
O36    C41     1.296   .     S
C37    H38     1.091   .     S
C37    C40     1.405   .     S
C37    C137    1.397   .     D
C39    C40     1.428   1_556 S
C39    C41     1.470   .     S
C39    C135    1.404   .     D
C40    C39     1.428   1_554 S
N42    C43     1.185   .     S
C43    S44     1.635   .     S
Zn45   O46     1.974   .     S
Zn45   O48     2.111   .     S
Zn45   O90     3.754   1_455 S
Zn45   O2      3.878   1_455 S
Zn45   N74     1.927   .     S
O46    C52     1.367   .     D
O46    Zn87    2.077   .     S
O47    C53     1.274   1_556 D
O47    Zn87    2.045   .     S
O48    C53     1.307   .     S
O48    Zn1     2.106   1_455 S
C49    H50     1.090   .     S
C49    C52     1.394   .     S
C49    C149    1.403   .     D
C51    C52     1.428   .     S
C51    C53     1.484   .     S
C51    C147    1.408   .     D
C53    O47     1.274   1_554 D
N54    H202    1.034   .     S
N54    H203    1.066   .     S
N54    H204    1.034   .     S
N54    H234    1.069   .     S
Zn55   O56     2.161   1_565 S
Zn55   O58     2.060   1_565 S
Zn55   O68     2.109   1_565 S
O56    Zn55    2.161   1_545 S
O56    C62     1.377   .     D
O56    Zn65    2.161   1_556 S
O57    C63     1.281   .     D
O57    Zn65    2.003   .     S
O58    Zn55    2.060   1_545 S
O58    C63     1.282   .     S
O58    Zn13    3.355   1_545 S
C59    H60     1.089   .     S
C59    C62     1.395   .     S
C59    C159    1.401   .     D
C61    C62     1.420   .     S
C61    C63     1.483   .     S
C61    C157    1.398   .     D
N64    H211    1.039   1_556 S
N64    H212    1.106   1_556 S
N64    H213    1.030   1_556 S
N64    H230    1.046   1_556 S
Zn65   O66     2.034   .     S
Zn65   O68     2.139   1_554 S
Zn65   O16     2.068   1_545 S
Zn65   O56     2.161   1_554 S
O66    C72     1.353   .     D
O66    Zn13    2.160   1_545 S
O67    C73     1.259   .     D
O68    Zn65    2.139   1_556 S
O68    C73     1.310   1_545 S
O68    Zn55    2.109   1_545 S
C69    H70     1.091   .     S
C69    C72     1.406   .     S
C69    C171    1.394   .     D
C71    C72     1.427   1_566 S
C71    C73     1.484   .     S
C71    C169    1.406   .     D
C72    C71     1.427   1_544 S
C73    O68     1.310   1_565 S
N74    C75     1.189   .     S
C75    S76     1.627   .     S
Zn77   O78     1.975   .     S
Zn77   O80     2.121   .     S
O78    C84     1.366   .     D
O79    C85     1.273   1_556 D
O80    C85     1.307   .     S
C81    H82     1.090   .     S
C81    C84     1.393   .     S
C81    C183    1.401   .     D
C83    C84     1.427   .     S
C83    C85     1.484   .     S
C83    C181    1.408   .     D
C85    O79     1.273   1_554 D
N86    H205    1.031   .     S
N86    H206    1.078   .     S
N86    H207    1.065   .     S
N86    H233    1.033   .     S
Zn87   O88     2.199   1_455 S
Zn87   O90     2.019   1_455 S
Zn87   O4      2.045   1_455 S
O88    Zn87    2.199   1_655 S
O88    C94     1.377   .     D
O88    Zn1     2.100   1_556 S
O89    C95     1.268   .     D
O90    Zn87    2.019   1_655 S
O90    C95     1.292   .     S
O90    Zn45    3.754   1_655 S
C91    H92     1.089   .     S
C91    C94     1.392   .     S
C91    C193    1.402   .     D
C93    C94     1.416   .     S
C93    C95     1.485   .     S
C93    C191    1.397   .     D
N96    H214    1.030   1_556 S
N96    H215    1.096   1_556 S
N96    H216    1.056   1_556 S
N96    H229    1.040   1_556 S
Zn97   O98     2.114   .     S
Zn97   O100    2.138   1_556 S
Zn97   O179    2.100   .     S
Zn97   O156    2.001   1_455 S
Zn97   O178    2.090   1_556 S
O98    C104    1.347   .     D
O98    Zn153   2.071   1_455 S
O99    C105    1.261   .     D
O99    Zn153   2.080   .     S
O100   Zn97    2.138   1_554 S
O100   C105    1.298   1_455 S
O100   Zn177   3.547   1_455 S
C101   H102    1.088   .     S
C101   C104    1.395   .     S
C103   C104    1.424   1_654 S
C103   C105    1.494   .     S
C104   C103    1.424   1_456 S
C105   O100    1.298   1_655 S
N106   Zn187   2.031   .     S
N106   C107    1.182   .     S
C107   S108    1.649   .     S
Zn109  O110    2.062   .     S
Zn109  O112    2.137   .     S
Zn109  O189    2.060   .     S
Zn109  O134    3.616   .     S
Zn109  O188    2.117   .     S
Zn109  N162    2.000   .     S
O110   C116    1.347   .     D
O110   Zn131   2.064   1_554 S
O111   C117    1.295   .     D
O111   Zn131   2.137   .     S
O112   C117    1.269   .     S
O112   Zn187   2.651   .     S
C113   H114    1.089   .     S
C113   C116    1.401   .     S
C115   C116    1.432   .     S
C115   C117    1.487   .     S
N118   H217    1.045   1_554 S
N118   H218    1.059   1_554 S
N118   H219    1.070   1_554 S
N118   H226    1.030   1_554 S
Zn119  O120    2.029   .     S
Zn119  O122    2.317   .     S
Zn119  O167    2.069   .     S
Zn119  O146    2.672   1_545 S
Zn119  O166    2.076   1_545 S
Zn119  N140    2.046   .     S
O120   C126    1.347   .     D
O120   Zn143   2.126   .     S
O121   C127    1.263   1_554 D
O121   Zn143   2.080   .     S
O122   C127    1.290   .     S
O122   Zn165   2.004   1_545 S
C123   H124    1.088   .     S
C123   C126    1.403   .     S
C125   C126    1.427   .     S
C125   C127    1.488   .     S
C127   O121    1.263   1_556 D
N128   Zn177   2.001   .     S
N128   C129    1.183   .     S
C129   S130    1.643   .     S
Zn131  O132    2.111   .     S
Zn131  O134    2.162   1_556 S
Zn131  O190    2.008   .     S
Zn131  O110    2.064   1_556 S
O132   C138    1.349   .     D
O132   Zn187   2.087   .     S
O133   C139    1.261   .     D
O133   Zn187   2.080   .     S
O134   Zn131   2.162   1_554 S
O134   C139    1.296   .     S
C135   H136    1.088   .     S
C135   C138    1.395   .     S
C137   C138    1.425   1_554 S
C137   C139    1.496   .     S
C138   C137    1.425   1_556 S
N140   C141    1.180   .     S
C141   S142    1.654   .     S
Zn143  O144    2.071   1_545 S
Zn143  O146    2.138   1_545 S
Zn143  O168    3.408   1_545 S
Zn143  N196    2.001   .     S
O144   Zn143   2.071   1_565 S
O144   C150    1.344   .     D
O144   Zn165   2.109   1_554 S
O145   C151    1.296   .     D
O145   Zn165   2.103   .     S
O146   Zn143   2.138   1_565 S
O146   C151    1.267   .     S
O146   Zn119   2.672   1_565 S
C147   H148    1.089   .     S
C147   C150    1.407   .     S
C149   C150    1.436   .     S
C149   C151    1.486   .     S
N152   H220    1.049   1_554 S
N152   H221    1.058   1_554 S
N152   H222    1.030   1_554 S
N152   H228    1.064   1_554 S
Zn153  O154    2.015   .     S
Zn153  O156    2.360   .     S
Zn153  O180    2.642   1_655 S
Zn153  O98     2.071   1_655 S
Zn153  N174    2.041   .     S
O154   C160    1.348   .     D
O154   Zn177   2.116   .     S
O155   C161    1.265   1_554 D
O155   Zn177   2.085   .     S
O156   C161    1.289   .     S
O156   Zn97    2.001   1_655 S
C157   H158    1.088   .     S
C157   C160    1.400   .     S
C159   C160    1.427   .     S
C159   C161    1.489   .     S
C161   O155    1.265   1_556 D
N162   C163    1.183   .     S
C163   S164    1.644   .     S
Zn165  O166    2.114   .     S
Zn165  O168    2.126   1_556 S
Zn165  O122    2.004   1_565 S
Zn165  O144    2.109   1_556 S
O166   C172    1.347   .     D
O166   Zn119   2.076   1_565 S
O167   C173    1.261   .     D
O168   Zn165   2.126   1_554 S
O168   C173    1.294   1_565 S
O168   Zn143   3.408   1_565 S
C169   H170    1.088   .     S
C169   C172    1.400   .     S
C171   C172    1.425   1_544 S
C171   C173    1.492   .     S
C172   C171    1.425   1_566 S
C173   O168    1.294   1_545 S
N174   C175    1.179   .     S
C175   S176    1.656   .     S
Zn177  O178    2.072   1_655 S
Zn177  O180    2.150   1_655 S
Zn177  O100    3.547   1_655 S
O178   Zn177   2.072   1_455 S
O178   C184    1.347   .     D
O178   Zn97    2.090   1_554 S
O179   C185    1.297   .     D
O180   Zn177   2.150   1_455 S
O180   C185    1.266   .     S
O180   Zn153   2.642   1_455 S
C181   H182    1.089   .     S
C181   C184    1.405   .     S
C183   C184    1.434   .     S
C183   C185    1.482   .     S
N186   H223    1.051   1_554 S
N186   H224    1.030   1_554 S
N186   H225    1.063   1_554 S
N186   H227    1.055   1_554 S
Zn187  O188    2.024   .     S
Zn187  O190    2.361   .     S
O188   C194    1.347   .     D
O189   C195    1.264   1_554 D
O190   C195    1.288   .     S
C191   H192    1.089   .     S
C191   C194    1.403   .     S
C193   C194    1.426   .     S
C193   C195    1.485   .     S
C195   O189    1.264   1_556 D
N196   C197    1.183   .     S
C197   S198    1.643   .     S
H208   N32     1.076   1_554 S
H209   N32     1.033   1_554 S
H210   N32     1.064   1_554 S
H211   N64     1.039   1_554 S
H212   N64     1.106   1_554 S
H213   N64     1.030   1_554 S
H214   N96     1.030   1_554 S
H215   N96     1.096   1_554 S
H216   N96     1.056   1_554 S
H217   N118    1.045   1_556 S
H218   N118    1.059   1_556 S
H219   N118    1.070   1_556 S
H220   N152    1.049   1_556 S
H221   N152    1.058   1_556 S
H222   N152    1.030   1_556 S
H223   N186    1.051   1_556 S
H224   N186    1.030   1_556 S
H225   N186    1.063   1_556 S
H226   N118    1.030   1_556 S
H227   N186    1.055   1_556 S
H228   N152    1.064   1_556 S
H229   N96     1.040   1_554 S
H230   N64     1.046   1_554 S
H231   N32     1.032   1_554 S
