# Supplementary material for: Trojan Horse Thiocyanate: Induction and Control of High Proton Conductivity in CPO-27/MOF-74 Metal–Organic Frameworks by Metal Selection and Solvent-Free Mechanochemical Dosing
Source: ACS Appl Mater Interfaces. 2021 Jun 17;13(25):29820–6. doi: 10.1021/acsami.1c06346 (PMC8289229; doi:10.1021/acsami.1c06346)
Supplement: Supplementary file 3 — am1c06346_si_003.cif [file am1c06346_si_003.cif]

data_ZOHQIZ_CPO-27_Ni_3NCS_NH4
_audit_creation_date              2021-02-08
_audit_creation_method            'Materials Studio'
_symmetry_space_group_name_H-M    'P1'
_symmetry_Int_Tables_number       1
_symmetry_cell_setting            triclinic
loop_
_symmetry_equiv_pos_as_xyz
  x,y,z
_cell_length_a                    25.8990
_cell_length_b                    25.8990
_cell_length_c                    6.6350
_cell_angle_alpha                 90.0000
_cell_angle_beta                  90.0000
_cell_angle_gamma                 120.0000
loop_
_atom_site_label
_atom_site_type_symbol
_atom_site_fract_x
_atom_site_fract_y
_atom_site_fract_z
_atom_site_U_iso_or_equiv
_atom_site_adp_type
_atom_site_occupancy
Ni1    Ni    0.68266   0.63203   0.51163   0.00000  Uiso   1.00
O2     O     0.67406   0.70259   0.63460   0.00000  Uiso   1.00
O3     O     0.70013   0.77111   0.39570   0.00000  Uiso   1.00
C4     C     0.68506   0.84719   0.63770   0.00000  Uiso   1.00
H5     H     0.69773   0.85643   0.50157   0.00000  Uiso   1.00
C6     C     0.68256   0.75275   0.57140   0.00000  Uiso   1.00
C7     C     0.67243   0.79149   0.71230   0.00000  Uiso   1.00
O8     O     0.69396   0.94184   0.65980   0.00000  Uiso   1.00
C9     C     0.68018   0.89007   0.75130   0.00000  Uiso   1.00
N10    N     0.87587   0.31867   0.38169   0.00000  Uiso   1.00
C11    C     0.83003   0.31793   0.35912   0.00000  Uiso   1.00
S12    S     0.76647   0.31820   0.32419   0.00000  Uiso   1.00
Ni13   Ni    0.34933   0.96536   0.84496   0.00000  Uiso   1.00
O14    O     0.34073   0.03592   0.96793   0.00000  Uiso   1.00
O15    O     0.36680   0.10444   0.72903   0.00000  Uiso   1.00
C16    C     0.35173   0.18052   0.97103   0.00000  Uiso   1.00
H17    H     0.36440   0.18976   0.83490   0.00000  Uiso   1.00
C18    C     0.34923   0.08608   0.90473   0.00000  Uiso   1.00
C19    C     0.33910   0.12482   0.04563   0.00000  Uiso   1.00
O20    O     0.36063   0.27517   0.99313   0.00000  Uiso   1.00
C21    C     0.34685   0.22340   0.08463   0.00000  Uiso   1.00
N22    N     0.48556   0.62890   0.71250   0.00000  Uiso   1.00
Ni23   Ni    0.01599   0.29870   0.17830   0.00000  Uiso   1.00
O24    O     0.00739   0.36926   0.30127   0.00000  Uiso   1.00
O25    O     0.03346   0.43778   0.06237   0.00000  Uiso   1.00
C26    C     0.01839   0.51386   0.30437   0.00000  Uiso   1.00
H27    H     0.03106   0.52310   0.16823   0.00000  Uiso   1.00
C28    C     0.01589   0.41942   0.23807   0.00000  Uiso   1.00
C29    C     0.00576   0.45816   0.37897   0.00000  Uiso   1.00
O30    O     0.02729   0.60851   0.32647   0.00000  Uiso   1.00
C31    C     0.01351   0.55674   0.41797   0.00000  Uiso   1.00
N32    N     0.21020   0.98457   0.04344   0.00000  Uiso   1.00
C33    C     0.16483   0.98450   0.01616   0.00000  Uiso   1.00
S34    S     0.10317   0.98778  -0.02051   0.00000  Uiso   1.00
Ni35   Ni    0.36797   0.05063   0.51163   0.00000  Uiso   1.00
O36    O     0.29741   0.97147   0.63460   0.00000  Uiso   1.00
O37    O     0.22889   0.92902   0.39570   0.00000  Uiso   1.00
C38    C     0.15281   0.83787   0.63770   0.00000  Uiso   1.00
H39    H     0.14357   0.84130   0.50157   0.00000  Uiso   1.00
C40    C     0.24725   0.92981   0.57140   0.00000  Uiso   1.00
C41    C     0.20851   0.88094   0.71230   0.00000  Uiso   1.00
O42    O     0.05816   0.75212   0.65980   0.00000  Uiso   1.00
C43    C     0.10993   0.79011   0.75130   0.00000  Uiso   1.00
N44    N     0.68253   0.55785   0.37818   0.00000  Uiso   1.00
C45    C     0.68307   0.51267   0.35444   0.00000  Uiso   1.00
S46    S     0.68230   0.44851   0.31977   0.00000  Uiso   1.00
Ni47   Ni    0.03464   0.38396   0.84496   0.00000  Uiso   1.00
O48    O     0.96408   0.30480   0.96793   0.00000  Uiso   1.00
O49    O     0.89556   0.26235   0.72903   0.00000  Uiso   1.00
C50    C     0.81948   0.17120   0.97103   0.00000  Uiso   1.00
H51    H     0.81024   0.17463   0.83490   0.00000  Uiso   1.00
C52    C     0.91392   0.26314   0.90473   0.00000  Uiso   1.00
C53    C     0.87518   0.21427   0.04563   0.00000  Uiso   1.00
O54    O     0.72483   0.08545   0.99313   0.00000  Uiso   1.00
C55    C     0.77660   0.12344   0.08463   0.00000  Uiso   1.00
N56    N     0.35835   0.83579   0.68971   0.00000  Uiso   1.00
Ni57   Ni    0.70130   0.71730   0.17830   0.00000  Uiso   1.00
O58    O     0.63074   0.63814   0.30127   0.00000  Uiso   1.00
O59    O     0.56222   0.59569   0.06237   0.00000  Uiso   1.00
C60    C     0.48614   0.50454   0.30437   0.00000  Uiso   1.00
H61    H     0.47690   0.50797   0.16823   0.00000  Uiso   1.00
C62    C     0.58058   0.59648   0.23807   0.00000  Uiso   1.00
C63    C     0.54184   0.54761   0.37897   0.00000  Uiso   1.00
O64    O     0.39149   0.41879   0.32647   0.00000  Uiso   1.00
C65    C     0.44326   0.45678   0.41797   0.00000  Uiso   1.00
N66    N     0.01600   0.22534   0.04650   0.00000  Uiso   1.00
C67    C     0.01435   0.17875   0.03605   0.00000  Uiso   1.00
S68    S     0.01210   0.11362   0.02002   0.00000  Uiso   1.00
Ni69   Ni    0.94937   0.31734   0.51163   0.00000  Uiso   1.00
O70    O     0.02853   0.32594   0.63460   0.00000  Uiso   1.00
O71    O     0.07098   0.29987   0.39570   0.00000  Uiso   1.00
C72    C     0.16213   0.31494   0.63770   0.00000  Uiso   1.00
H73    H     0.15870   0.30227   0.50157   0.00000  Uiso   1.00
C74    C     0.07019   0.31744   0.57140   0.00000  Uiso   1.00
C75    C     0.11906   0.32757   0.71230   0.00000  Uiso   1.00
O76    O     0.24788   0.30604   0.65980   0.00000  Uiso   1.00
C77    C     0.20989   0.31982   0.75130   0.00000  Uiso   1.00
N78    N     0.44319   0.12480   0.37711   0.00000  Uiso   1.00
C79    C     0.48773   0.17115   0.35324   0.00000  Uiso   1.00
S80    S     0.55109   0.23522   0.31814   0.00000  Uiso   1.00
Ni81   Ni    0.61604   0.65067   0.84496   0.00000  Uiso   1.00
O82    O     0.69520   0.65927   0.96793   0.00000  Uiso   1.00
O83    O     0.73765   0.63320   0.72903   0.00000  Uiso   1.00
C84    C     0.82880   0.64827   0.97103   0.00000  Uiso   1.00
H85    H     0.82537   0.63560   0.83490   0.00000  Uiso   1.00
C86    C     0.73686   0.65077   0.90473   0.00000  Uiso   1.00
C87    C     0.78573   0.66090   0.04563   0.00000  Uiso   1.00
O88    O     0.91455   0.63937   0.99313   0.00000  Uiso   1.00
C89    C     0.87656   0.65315   0.08463   0.00000  Uiso   1.00
N90    N     0.15915   0.51326   0.71558   0.00000  Uiso   1.00
Ni91   Ni    0.28270   0.98401   0.17830   0.00000  Uiso   1.00
O92    O     0.36186   0.99261   0.30127   0.00000  Uiso   1.00
O93    O     0.40431   0.96654   0.06237   0.00000  Uiso   1.00
C94    C     0.49546   0.98161   0.30437   0.00000  Uiso   1.00
H95    H     0.49203   0.96894   0.16823   0.00000  Uiso   1.00
C96    C     0.40352   0.98411   0.23807   0.00000  Uiso   1.00
C97    C     0.45239   0.99424   0.37897   0.00000  Uiso   1.00
O98    O     0.58121   0.97271   0.32647   0.00000  Uiso   1.00
C99    C     0.54322   0.98649   0.41797   0.00000  Uiso   1.00
Ni100  Ni    0.31734   0.36797   0.48837   0.00000  Uiso   1.00
O101   O     0.32594   0.29741   0.36540   0.00000  Uiso   1.00
O102   O     0.29987   0.22889   0.60430   0.00000  Uiso   1.00
C103   C     0.31494   0.15281   0.36230   0.00000  Uiso   1.00
H104   H     0.30227   0.14357   0.49843   0.00000  Uiso   1.00
C105   C     0.31744   0.24725   0.42860   0.00000  Uiso   1.00
C106   C     0.32757   0.20851   0.28770   0.00000  Uiso   1.00
O107   O     0.30604   0.05816   0.34020   0.00000  Uiso   1.00
C108   C     0.31982   0.10993   0.24870   0.00000  Uiso   1.00
N109   N     0.12340   0.68120   0.62430   0.00000  Uiso   1.00
C110   C     0.16891   0.68140   0.65091   0.00000  Uiso   1.00
S111   S     0.23193   0.68078   0.68921   0.00000  Uiso   1.00
Ni112  Ni    0.98401   0.70130   0.82170   0.00000  Uiso   1.00
O113   O     0.99261   0.63074   0.69873   0.00000  Uiso   1.00
O114   O     0.96654   0.56222   0.93763   0.00000  Uiso   1.00
C115   C     0.98161   0.48614   0.69563   0.00000  Uiso   1.00
H116   H     0.96894   0.47690   0.83177   0.00000  Uiso   1.00
C117   C     0.98411   0.58058   0.76193   0.00000  Uiso   1.00
C118   C     0.99424   0.54184   0.62103   0.00000  Uiso   1.00
O119   O     0.97271   0.39149   0.67353   0.00000  Uiso   1.00
C120   C     0.98649   0.44326   0.58203   0.00000  Uiso   1.00
Ni121  Ni    0.65067   0.03464   0.15504   0.00000  Uiso   1.00
O122   O     0.65927   0.96408   0.03207   0.00000  Uiso   1.00
O123   O     0.63320   0.89556   0.27097   0.00000  Uiso   1.00
C124   C     0.64827   0.81948   0.02897   0.00000  Uiso   1.00
H125   H     0.63560   0.81024   0.16510   0.00000  Uiso   1.00
C126   C     0.65077   0.91392   0.09527   0.00000  Uiso   1.00
C127   C     0.66090   0.87518   0.95437   0.00000  Uiso   1.00
O128   O     0.63937   0.72483   0.00687   0.00000  Uiso   1.00
C129   C     0.65315   0.77660   0.91537   0.00000  Uiso   1.00
N130   N     0.53408   0.36253   0.30783   0.00000  Uiso   1.00
Ni131  Ni    0.63203   0.94937   0.48837   0.00000  Uiso   1.00
O132   O     0.70259   0.02853   0.36540   0.00000  Uiso   1.00
O133   O     0.77111   0.07098   0.60430   0.00000  Uiso   1.00
C134   C     0.84719   0.16213   0.36230   0.00000  Uiso   1.00
H135   H     0.85643   0.15870   0.49843   0.00000  Uiso   1.00
C136   C     0.75275   0.07019   0.42860   0.00000  Uiso   1.00
C137   C     0.79149   0.11906   0.28770   0.00000  Uiso   1.00
O138   O     0.94184   0.24788   0.34020   0.00000  Uiso   1.00
C139   C     0.89007   0.20989   0.24870   0.00000  Uiso   1.00
N140   N     0.31725   0.44210   0.62609   0.00000  Uiso   1.00
C141   C     0.30921   0.48324   0.64563   0.00000  Uiso   1.00
S142   S     0.30257   0.54329   0.67552   0.00000  Uiso   1.00
Ni143  Ni    0.29870   0.28270   0.82170   0.00000  Uiso   1.00
O144   O     0.36926   0.36186   0.69873   0.00000  Uiso   1.00
O145   O     0.43778   0.40431   0.93763   0.00000  Uiso   1.00
C146   C     0.51386   0.49546   0.69563   0.00000  Uiso   1.00
H147   H     0.52310   0.49203   0.83177   0.00000  Uiso   1.00
C148   C     0.41942   0.40352   0.76193   0.00000  Uiso   1.00
C149   C     0.45816   0.45239   0.62103   0.00000  Uiso   1.00
O150   O     0.60851   0.58121   0.67353   0.00000  Uiso   1.00
C151   C     0.55674   0.54322   0.58203   0.00000  Uiso   1.00
Ni152  Ni    0.96536   0.61604   0.15504   0.00000  Uiso   1.00
O153   O     0.03592   0.69520   0.03207   0.00000  Uiso   1.00
O154   O     0.10444   0.73765   0.27097   0.00000  Uiso   1.00
C155   C     0.18052   0.82880   0.02897   0.00000  Uiso   1.00
H156   H     0.18976   0.82537   0.16510   0.00000  Uiso   1.00
C157   C     0.08608   0.73686   0.09527   0.00000  Uiso   1.00
C158   C     0.12482   0.78573   0.95437   0.00000  Uiso   1.00
O159   O     0.27517   0.91455   0.00687   0.00000  Uiso   1.00
C160   C     0.22340   0.87656   0.91537   0.00000  Uiso   1.00
N161   N     0.63931   0.17484   0.29498   0.00000  Uiso   1.00
Ni162  Ni    0.05063   0.68266   0.48837   0.00000  Uiso   1.00
O163   O     0.97147   0.67406   0.36540   0.00000  Uiso   1.00
O164   O     0.92902   0.70013   0.60430   0.00000  Uiso   1.00
C165   C     0.83787   0.68506   0.36230   0.00000  Uiso   1.00
H166   H     0.84130   0.69773   0.49843   0.00000  Uiso   1.00
C167   C     0.92981   0.68256   0.42860   0.00000  Uiso   1.00
C168   C     0.88094   0.67243   0.28770   0.00000  Uiso   1.00
O169   O     0.75212   0.69396   0.34020   0.00000  Uiso   1.00
C170   C     0.79011   0.68018   0.24870   0.00000  Uiso   1.00
N171   N     0.55967   0.87753   0.62523   0.00000  Uiso   1.00
C172   C     0.51088   0.83594   0.64466   0.00000  Uiso   1.00
S173   S     0.44359   0.77678   0.67420   0.00000  Uiso   1.00
Ni174  Ni    0.71730   0.01599   0.82170   0.00000  Uiso   1.00
O175   O     0.63814   0.00739   0.69873   0.00000  Uiso   1.00
O176   O     0.59569   0.03346   0.93763   0.00000  Uiso   1.00
C177   C     0.50454   0.01839   0.69563   0.00000  Uiso   1.00
H178   H     0.50797   0.03106   0.83177   0.00000  Uiso   1.00
C179   C     0.59648   0.01589   0.76193   0.00000  Uiso   1.00
C180   C     0.54761   0.00576   0.62103   0.00000  Uiso   1.00
O181   O     0.41879   0.02729   0.67353   0.00000  Uiso   1.00
C182   C     0.45678   0.01351   0.58203   0.00000  Uiso   1.00
Ni183  Ni    0.38396   0.34933   0.15504   0.00000  Uiso   1.00
O184   O     0.30480   0.34073   0.03207   0.00000  Uiso   1.00
O185   O     0.26235   0.36680   0.27097   0.00000  Uiso   1.00
C186   C     0.17120   0.35173   0.02897   0.00000  Uiso   1.00
H187   H     0.17463   0.36440   0.16510   0.00000  Uiso   1.00
C188   C     0.26314   0.34923   0.09527   0.00000  Uiso   1.00
C189   C     0.21427   0.33910   0.95437   0.00000  Uiso   1.00
O190   O     0.08545   0.36063   0.00687   0.00000  Uiso   1.00
C191   C     0.12344   0.34685   0.91537   0.00000  Uiso   1.00
N192   N     0.82409   0.46547   0.26706   0.00000  Uiso   1.00
N193   N     0.86877   0.02584   0.10449   0.00000  Uiso   1.00
N194   N     0.19167   0.12679   0.09766   0.00000  Uiso   1.00
H195   H     0.63447   0.15127   0.16213   0.00000  Uiso   1.00
H196   H     0.60803   0.19014   0.29933   0.00000  Uiso   1.00
H197   H     0.68257   0.21220   0.30406   0.00000  Uiso   1.00
H198   H     0.48276   0.63023   0.55603   0.00000  Uiso   1.00
H199   H     0.47964   0.66254   0.77551   0.00000  Uiso   1.00
H200   H     0.52920   0.63608   0.75347   0.00000  Uiso   1.00
H201   H     0.36200   0.86084   0.56212   0.00000  Uiso   1.00
H202   H     0.36272   0.86158   0.81642   0.00000  Uiso   1.00
H203   H     0.39221   0.82342   0.68801   0.00000  Uiso   1.00
H204   H     0.15202   0.54116   0.62084   0.00000  Uiso   1.00
H205   H     0.16022   0.52720   0.86316   0.00000  Uiso   1.00
H206   H     0.20054   0.51593   0.68267   0.00000  Uiso   1.00
H207   H     0.51441   0.36608   0.17504   0.00000  Uiso   1.00
H208   H     0.51522   0.37333   0.42801   0.00000  Uiso   1.00
H209   H     0.58107   0.39249   0.30507   0.00000  Uiso   1.00
H210   H     0.84698   0.48248   0.13195   0.00000  Uiso   1.00
H211   H     0.78662   0.47132   0.27512   0.00000  Uiso   1.00
H212   H     0.85357   0.48862   0.38426   0.00000  Uiso   1.00
H213   H     0.84069   0.02932  -0.00147   0.00000  Uiso   1.00
H214   H     0.85675   0.03312   0.24700   0.00000  Uiso   1.00
H215   H     0.91447   0.05822   0.07536   0.00000  Uiso   1.00
H216   H     0.21390   0.15162  -0.02969   0.00000  Uiso   1.00
H217   H     0.16839   0.14551   0.16344   0.00000  Uiso   1.00
H218   H     0.22362   0.12856   0.19822   0.00000  Uiso   1.00
H219   H     0.86422  -0.01679   0.09717   0.00000  Uiso   1.00
H220   H     0.63184   0.14608   0.41563   0.00000  Uiso   1.00
H221   H     0.80929   0.41905   0.27978   0.00000  Uiso   1.00
H222   H     0.52655   0.31879   0.32328   0.00000  Uiso   1.00
H223   H     0.45266   0.58725   0.76383   0.00000  Uiso   1.00
H224   H     0.31665   0.79651   0.69071   0.00000  Uiso   1.00
H225   H     0.12304   0.46878   0.70421   0.00000  Uiso   1.00
H226   H     0.16100   0.08157   0.05589   0.00000  Uiso   1.00
N227   N    -0.05720   0.80809   0.98024   0.00000  Uiso   1.00
H228   H    -0.07846   0.78052   0.85743   0.00000  Uiso   1.00
H229   H    -0.07188   0.83979   0.99902   0.00000  Uiso   1.00
H230   H    -0.01115   0.83037   0.95754   0.00000  Uiso   1.00
H231   H    -0.06796   0.78131   1.10807   0.00000  Uiso   1.00
N232   N    -0.22565   0.79180   1.04752   0.00000  Uiso   1.00
C233   C    -0.17859   0.83652   1.05081   0.00000  Uiso   1.00
S234   S    -0.11167   0.89794   1.04974   0.00000  Uiso   1.00
loop_
_geom_bond_atom_site_label_1
_geom_bond_atom_site_label_2
_geom_bond_distance
_geom_bond_site_symmetry_2
_ccdc_geom_bond_type
Ni1    O2      2.112   .     S
Ni1    O83     2.017   .     S
Ni1    O150    2.012   .     S
Ni1    O58     1.998   .     S
Ni1    O169    2.054   .     S
Ni1    N44     2.114   .     S
O2     C6      1.275   .     S
O2     Ni81    1.998   .     S
O3     C6      1.255   .     D
O3     Ni57    2.017   .     S
C4     H5      0.950   .     S
C4     C7      1.400   .     D
C4     C9      1.399   .     S
C6     C7      1.488   .     S
C7     C129    1.422   .     S
O8     C9      1.347   .     D
O8     Ni174   2.012   1_565 S
O8     Ni131   2.054   .     S
C9     C127    1.422   .     S
N10    Ni69    2.106   .     S
N10    C11     1.187   .     S
C11    S12     1.666   .     S
Ni13   O14     2.112   1_565 S
Ni13   O93     2.017   1_556 S
Ni13   O159    2.012   1_556 S
Ni13   O36     1.998   .     S
Ni13   O181    2.054   1_565 S
O14    Ni13    2.112   1_545 S
O14    C18     1.275   .     S
O14    Ni91    1.998   1_546 S
O15    C18     1.255   .     D
O15    Ni35    2.017   .     S
C16    H17     0.950   .     S
C16    C19     1.400   1_556 D
C16    C21     1.399   1_556 S
C18    C19     1.488   1_556 S
C19    C16     1.400   1_554 D
C19    C18     1.488   1_554 S
C19    C108    1.422   .     S
O20    C21     1.347   1_556 D
O20    Ni183   2.012   1_556 S
O20    Ni143   2.054   .     S
C21    O20     1.347   1_554 D
C21    C16     1.399   1_554 S
C21    C106    1.422   .     S
N22    H198    1.043   .     S
N22    H199    1.044   .     S
N22    H200    1.084   .     S
N22    H223    1.042   .     S
Ni23   O24     2.112   .     S
Ni23   O71     2.017   .     S
Ni23   O138    2.012   1_455 S
Ni23   O48     1.998   1_454 S
Ni23   O190    2.054   .     S
Ni23   N66     2.092   .     S
O24    C28     1.275   .     S
O24    Ni69    1.998   1_455 S
O25    C28     1.255   .     D
O25    Ni47    2.017   1_554 S
C26    H27     0.950   .     S
C26    C29     1.400   .     D
C26    C31     1.399   .     S
C28    C29     1.488   .     S
C29    C120    1.422   1_455 S
O30    C31     1.347   .     D
O30    Ni162   2.012   .     S
O30    Ni152   2.054   1_455 S
C31    C118    1.422   1_455 S
N32    Ni91    2.087   .     S
N32    C33     1.188   .     S
C33    S34     1.659   .     S
Ni35   O36     2.112   1_545 S
Ni35   O181    2.012   .     S
Ni35   O92     1.998   1_545 S
Ni35   O107    2.054   .     S
Ni35   N78     2.131   .     S
O36    Ni35    2.112   1_565 S
O36    C40     1.275   .     S
O37    C40     1.255   .     D
O37    Ni91    2.017   .     S
C38    H39     0.950   .     S
C38    C41     1.400   .     D
C38    C43     1.399   .     S
C40    C41     1.488   .     S
C41    C160    1.422   .     S
O42    C43     1.347   .     D
O42    Ni112   2.012   1_455 S
O42    Ni162   2.054   .     S
C43    C158    1.422   .     S
N44    C45     1.188   .     S
C45    S46     1.668   .     S
Ni47   O48     2.112   1_455 S
Ni47   O25     2.017   1_556 S
Ni47   O190    2.012   1_556 S
Ni47   O70     1.998   .     S
Ni47   O119    2.054   1_455 S
O48    Ni47    2.112   1_655 S
O48    C52     1.275   .     S
O48    Ni23    1.998   1_656 S
O49    C52     1.255   .     D
O49    Ni69    2.017   .     S
C50    H51     0.950   .     S
C50    C53     1.400   1_556 D
C50    C55     1.399   1_556 S
C52    C53     1.488   1_556 S
C53    C50     1.400   1_554 D
C53    C52     1.488   1_554 S
C53    C139    1.422   .     S
O54    C55     1.347   1_556 D
O54    Ni121   2.012   1_556 S
O54    Ni174   2.054   .     S
C55    O54     1.347   1_554 D
C55    C50     1.399   1_554 S
C55    C137    1.422   .     S
N56    H201    1.042   .     S
N56    H202    1.044   .     S
N56    H203    1.074   .     S
N56    H224    1.050   .     S
Ni57   O58     2.112   .     S
Ni57   O169    2.012   .     S
Ni57   O82     1.998   1_554 S
Ni57   O128    2.054   .     S
Ni57   N232    2.099   1_654 S
O58    C62     1.275   .     S
O59    C62     1.255   .     D
O59    Ni81    2.017   1_554 S
C60    H61     0.950   .     S
C60    C63     1.400   .     D
C60    C65     1.399   .     S
C62    C63     1.488   .     S
C63    C151    1.422   .     S
O64    C65     1.347   .     D
O64    Ni100   2.012   .     S
O64    Ni183   2.054   .     S
C65    C149    1.422   .     S
N66    C67     1.188   .     S
C67    S68     1.662   .     S
Ni69   O70     2.112   1_655 S
Ni69   O119    2.012   .     S
Ni69   O24     1.998   1_655 S
Ni69   O138    2.054   .     S
O70    Ni69    2.112   1_455 S
O70    C74     1.275   .     S
O71    C74     1.255   .     D
C72    H73     0.950   .     S
C72    C75     1.400   .     D
C72    C77     1.399   .     S
C74    C75     1.488   .     S
C75    C191    1.422   .     S
O76    C77     1.347   .     D
O76    Ni143   2.012   .     S
O76    Ni100   2.054   .     S
C77    C189    1.422   .     S
N78    C79     1.188   .     S
C79    S80     1.666   .     S
Ni81   O82     2.112   .     S
Ni81   O59     2.017   1_556 S
Ni81   O128    2.012   1_556 S
Ni81   O150    2.054   .     S
O82    C86     1.275   .     S
O82    Ni57    1.998   1_556 S
O83    C86     1.255   .     D
C84    H85     0.950   .     S
C84    C87     1.400   1_556 D
C84    C89     1.399   1_556 S
C86    C87     1.488   1_556 S
C87    C84     1.400   1_554 D
C87    C86     1.488   1_554 S
C87    C170    1.422   .     S
O88    C89     1.347   1_556 D
O88    Ni152   2.012   1_556 S
O88    Ni112   2.054   .     S
C89    O88     1.347   1_554 D
C89    C84     1.399   1_554 S
C89    C168    1.422   .     S
N90    H204    1.042   .     S
N90    H205    1.039   .     S
N90    H206    1.062   .     S
N90    H225    1.063   .     S
Ni91   O92     2.112   .     S
Ni91   O107    2.012   1_565 S
Ni91   O14     1.998   1_564 S
Ni91   O159    2.054   .     S
O92    C96     1.275   .     S
O92    Ni35    1.998   1_565 S
O93    C96     1.255   .     D
O93    Ni13    2.017   1_554 S
C94    H95     0.950   .     S
C94    C97     1.400   .     D
C94    C99     1.399   .     S
C96    C97     1.488   .     S
C97    C182    1.422   1_565 S
O98    C99     1.347   .     D
O98    Ni131   2.012   .     S
O98    Ni121   2.054   1_565 S
C99    C180    1.422   1_565 S
Ni100  O101    2.112   .     S
Ni100  O185    2.017   .     S
Ni100  O144    1.998   .     S
Ni100  N140    2.127   .     S
O101   C105    1.275   .     S
O101   Ni183   1.998   .     S
O102   C105    1.255   .     D
O102   Ni143   2.017   .     S
C103   H104    0.950   .     S
C103   C106    1.400   .     D
C103   C108    1.399   .     S
C105   C106    1.488   .     S
O107   C108    1.347   .     D
O107   Ni91    2.012   1_545 S
N109   Ni162   2.107   .     S
N109   C110    1.189   .     S
C110   S111    1.660   .     S
Ni112  O113    2.112   .     S
Ni112  O164    2.017   .     S
Ni112  O42     2.012   1_655 S
Ni112  O153    1.998   1_656 S
O113   C117    1.275   .     S
O113   Ni162   1.998   1_655 S
O114   C117    1.255   .     D
O114   Ni152   2.017   1_556 S
C115   H116    0.950   .     S
C115   C118    1.400   .     D
C115   C120    1.399   .     S
C117   C118    1.488   .     S
C118   C31     1.422   1_655 S
O119   C120    1.347   .     D
O119   Ni47    2.054   1_655 S
C120   C29     1.422   1_655 S
Ni121  O122    2.112   1_545 S
Ni121  O176    2.017   1_554 S
Ni121  O54     2.012   1_554 S
Ni121  O132    1.998   .     S
Ni121  O98     2.054   1_545 S
O122   Ni121   2.112   1_565 S
O122   C126    1.275   .     S
O122   Ni174   1.998   1_564 S
O123   C126    1.255   .     D
O123   Ni131   2.017   .     S
C124   H125    0.950   .     S
C124   C127    1.400   1_554 D
C124   C129    1.399   1_554 S
C126   C127    1.488   1_554 S
C127   C124    1.400   1_556 D
C127   C126    1.488   1_556 S
O128   C129    1.347   1_554 D
O128   Ni81    2.012   1_554 S
C129   O128    1.347   1_556 D
C129   C124    1.399   1_556 S
N130   H207    1.045   .     S
N130   H208    1.044   .     S
N130   H209    1.067   .     S
N130   H222    1.054   .     S
Ni131  O132    2.112   1_565 S
Ni131  O175    1.998   1_565 S
Ni131  N171    2.076   .     S
O132   Ni131   2.112   1_545 S
O132   C136    1.275   .     S
O133   C136    1.255   .     D
O133   Ni174   2.017   .     S
C134   H135    0.950   .     S
C134   C137    1.400   .     D
C134   C139    1.399   .     S
C136   C137    1.488   .     S
O138   C139    1.347   .     D
O138   Ni23    2.012   1_655 S
N140   C141    1.191   .     S
C141   S142    1.660   .     S
Ni143  O144    2.112   .     S
Ni143  O184    1.998   1_556 S
O144   C148    1.275   .     S
O145   C148    1.255   .     D
O145   Ni183   2.017   1_556 S
C146   H147    0.950   .     S
C146   C149    1.400   .     D
C146   C151    1.399   .     S
C148   C149    1.488   .     S
O150   C151    1.347   .     D
Ni152  O153    2.112   1_655 S
Ni152  O114    2.017   1_554 S
Ni152  O88     2.012   1_554 S
Ni152  O163    1.998   .     S
Ni152  O30     2.054   1_655 S
O153   Ni152   2.112   1_455 S
O153   C157    1.275   .     S
O153   Ni112   1.998   1_454 S
O154   C157    1.255   .     D
O154   Ni162   2.017   .     S
C155   H156    0.950   .     S
C155   C158    1.400   1_554 D
C155   C160    1.399   1_554 S
C157   C158    1.488   1_554 S
C158   C155    1.400   1_556 D
C158   C157    1.488   1_556 S
O159   C160    1.347   1_554 D
O159   Ni13    2.012   1_554 S
C160   O159    1.347   1_556 D
C160   C155    1.399   1_556 S
N161   H195    1.043   .     S
N161   H196    1.066   .     S
N161   H197    1.054   .     S
N161   H220    1.044   .     S
Ni162  O163    2.112   1_455 S
Ni162  O113    1.998   1_455 S
O163   Ni162   2.112   1_655 S
O163   C167    1.275   .     S
O164   C167    1.255   .     D
C165   H166    0.950   .     S
C165   C168    1.400   .     D
C165   C170    1.399   .     S
C167   C168    1.488   .     S
O169   C170    1.347   .     D
N171   C172    1.188   .     S
C172   S173    1.659   .     S
Ni174  O175    2.112   .     S
Ni174  O8      2.012   1_545 S
Ni174  O122    1.998   1_546 S
O175   C179    1.275   .     S
O175   Ni131   1.998   1_545 S
O176   C179    1.255   .     D
O176   Ni121   2.017   1_556 S
C177   H178    0.950   .     S
C177   C180    1.400   .     D
C177   C182    1.399   .     S
C179   C180    1.488   .     S
C180   C99     1.422   1_545 S
O181   C182    1.347   .     D
O181   Ni13    2.054   1_545 S
C182   C97     1.422   1_545 S
Ni183  O184    2.112   .     S
Ni183  O145    2.017   1_554 S
Ni183  O20     2.012   1_554 S
O184   C188    1.275   .     S
O184   Ni143   1.998   1_554 S
O185   C188    1.255   .     D
C186   H187    0.950   .     S
C186   C189    1.400   1_554 D
C186   C191    1.399   1_554 S
C188   C189    1.488   1_554 S
C189   C186    1.400   1_556 D
C189   C188    1.488   1_556 S
O190   C191    1.347   1_554 D
O190   Ni47    2.012   1_554 S
C191   O190    1.347   1_556 D
C191   C186    1.399   1_556 S
N192   H210    1.043   .     S
N192   H211    1.056   .     S
N192   H212    1.044   .     S
N192   H221    1.067   .     S
N193   H213    1.047   .     S
N193   H214    1.042   .     S
N193   H215    1.072   .     S
N193   H219    1.051   .     S
N194   H216    1.043   .     S
N194   H217    1.040   .     S
N194   H218    1.046   .     S
N194   H226    1.072   .     S
N227   H228    1.041   .     S
N227   H229    1.071   .     S
N227   H230    1.044   .     S
N227   H231    1.042   .     S
N232   Ni57    2.099   1_456 S
N232   C233    1.190   .     S
C233   S234    1.667   .     S
